# Supplementary material for: Design and Validation of a Scale to Measure Perceptions and Misconceptions about Menstruation in Nursing College Students: The METCON© Scale
Source: Healthcare (Basel). 2024 Sep 13;12(18):1836. doi: 10.3390/healthcare12181836 (PMC11431834; doi:10.3390/healthcare12181836)
Supplement: Supplementary file 1 [file healthcare-12-01836-s001.zip]

Archive with 1 entries (1 files):
- healthcare-3135601-supplementary.pdf
